# Supplementary material for: Exploring endophytic bacteria communities of Vanilla planifolia
Source: BMC Microbiol. 2024 Jun 20;24:218. doi: 10.1186/s12866-024-03362-w (PMC11188167; doi:10.1186/s12866-024-03362-w)
Supplement: Supplementary file 1 — Supplementary Material 1 [file 12866_2024_3362_MOESM1_ESM.xlsx]

## Sheet: CDY vs CHM vs CLB
Biomarker	Kingdom	Phylum	Class	Order	Family	Genus	Species	Substrate	enrich_group	ef_lda	pvalue	padj
Marker 1	Bacteria	Bacteroidetes						Compost	CDY	4.861	0.029	0.029
Marker 2	Bacteria	Bacteroidetes	Flavobacteriia	Flavobacteriales				Compost	CDY	4.839	0.008	0.008
Marker 3	Bacteria	Bacteroidetes	Flavobacteriia					Compost	CDY	4.838	0.008	0.008
Marker 4	Bacteria	Proteobacteria	Alphaproteobacteria	Rhizobiales	Bradyrhizobiaceae			Compost	CDY	4.618	0.019	0.019
Marker 5	Bacteria	Bacteroidetes	Flavobacteriia	Flavobacteriales	Cryomorphaceae	Fluviicola	Fluviicola	Compost	CDY	4.569	0.029	0.029
Marker 6	Bacteria	Bacteroidetes	Flavobacteriia	Flavobacteriales	Cryomorphaceae	Fluviicola		Compost	CDY	4.569	0.029	0.029
Marker 7	Bacteria	Proteobacteria	Alphaproteobacteria	Rhizobiales	Bradyrhizobiaceae	Bradyrhizobium		Compost	CDY	4.533	0.011	0.011
Marker 8	Bacteria	Proteobacteria	Alphaproteobacteria	Rhizobiales	Bradyrhizobiaceae	Bradyrhizobium	Bradyrhizobium	Compost	CDY	4.533	0.011	0.011
Marker 9	Bacteria	Proteobacteria	Alphaproteobacteria	Rhizobiales	Rhizobiaceae			Compost	CDY	4.074	0.035	0.035
Marker 10	Bacteria	Proteobacteria	Alphaproteobacteria	Sphingomonadales	Sphingomonadaceae	Novosphingobium	Novosphingobium	Compost	CHM	4.523	0.025	0.025
Marker 11	Bacteria	Proteobacteria	Alphaproteobacteria	Sphingomonadales	Sphingomonadaceae	Novosphingobium		Compost	CHM	4.52	0.025	0.025
Marker 12	Bacteria	Proteobacteria	Betaproteobacteria	Burkholderiales	Burkholderiales_incertae_sedis			Compost	CLB	4.436	0.01	0.01
Marker 13	Bacteria	Proteobacteria	Alphaproteobacteria	Caulobacterales	Caulobacteraceae			Litter	CHM	4.28924	0.0409561	0.0409561
Marker 14	Bacteria	Proteobacteria	Alphaproteobacteria	Caulobacterales				Litter	CHM	4.28894	0.0409561	0.0409561
Marker 15	Bacteria	Bacteroidetes	Cytophagia					Litter	CHM	4.20675	0.00296185	0.00296185
Marker 16	Bacteria	Bacteroidetes	Cytophagia	Cytophagales				Litter	CHM	4.20578	0.00296185	0.00296185
Marker 17	Bacteria	Proteobacteria	Alphaproteobacteria	Rhizobiales	Bradyrhizobiaceae			Litter	CLB	4.86143	0.046413	0.046413
Marker 18	Bacteria	Proteobacteria	Alphaproteobacteria	Rhizobiales	Bradyrhizobiaceae	Bradyrhizobium		Litter	CLB	4.85166	0.0241096	0.0241096
Marker 19	Bacteria	Proteobacteria	Alphaproteobacteria	Rhizobiales	Bradyrhizobiaceae	Bradyrhizobium	Bradyrhizobium	Litter	CLB	4.85166	0.0241096	0.0241096
Marker 20	Bacteria	Proteobacteria	Gammaproteobacteria	Xanthomonadales	Xanthomonadaceae			Litter	CLB	4.12866	0.0494021	0.0494021
Marker 21	Bacteria	Proteobacteria	Gammaproteobacteria	Xanthomonadales	Xanthomonadaceae	Dyella		Litter	CLB	4.02238	0.0325809	0.0325809
Marker 22	Bacteria	Proteobacteria	Gammaproteobacteria	Xanthomonadales	Xanthomonadaceae	Dyella	Dyella	Litter	CLB	4.02106	0.0325809	0.0325809

## Sheet: Litter vs Compost
Biomarker	Kingdom	Phylum	Class	Order	Family	Genus	Species	Vanilla Accessions	enrich_group	ef_lda	p-value	p-adj
Marker 1	Bacteria	Firmicutes						CDY	Compost	5.04	0.006	0.006
Marker 2	Bacteria	Bacteroidetes						CDY	Compost	5.032	0.025	0.025
Marker 3	Bacteria	Firmicutes	Bacilli					CDY	Compost	4.973	0.006	0.006
Marker 4	Bacteria	Firmicutes	Bacilli	Bacillales				CDY	Compost	4.973	0.006	0.006
Marker 5	Bacteria	Firmicutes	Bacilli	Bacillales	Bacillaceae			CDY	Compost	4.808	0.01	0.01
Marker 6	Bacteria	Bacteroidetes	Flavobacteriia	Flavobacteriales	Cryomorphaceae	Fluviicola	Fluviicola	CDY	Compost	4.802	0.022	0.022
Marker 7	Bacteria	Bacteroidetes	Flavobacteriia	Flavobacteriales	Cryomorphaceae	Fluviicola		CDY	Compost	4.802	0.022	0.022
Marker 8	Bacteria	Bacteroidetes	Flavobacteriia	Flavobacteriales	Cryomorphaceae			CDY	Compost	4.802	0.022	0.022
Marker 9	Bacteria	Firmicutes	Bacilli	Bacillales	Thermoactinomycetaceae			CDY	Compost	4.415	0.013	0.013
Marker 10	Bacteria	Firmicutes	Bacilli	Bacillales	Thermoactinomycetaceae	Thermoactinomyces	Thermoactinomyces	CDY	Compost	4.344	0.013	0.013
Marker 11	Bacteria	Firmicutes	Bacilli	Bacillales	Thermoactinomycetaceae	Thermoactinomyces		CDY	Compost	4.343	0.013	0.013
Marker 12	Bacteria	Firmicutes	Clostridia					CDY	Compost	4.332	0.036	0.036
Marker 13	Bacteria	Firmicutes	Clostridia	Clostridiales				CDY	Compost	4.331	0.036	0.036
Marker 14	Bacteria	Proteobacteria						CDY	Litter	5.261	0.025	0.025
Marker 15	Bacteria	Proteobacteria	Gammaproteobacteria	Pseudomonadales	Pseudomonadaceae	Pseudomonas		CDY	Litter	4.768	0.022	0.022
Marker 16	Bacteria	Proteobacteria	Gammaproteobacteria	Pseudomonadales	Pseudomonadaceae	Pseudomonas	Pseudomonas	CDY	Litter	4.751	0.022	0.022
Marker 17	Bacteria	Proteobacteria	Alphaproteobacteria	Sphingomonadales	Sphingomonadaceae	Novosphingobium	Novosphingobium	CDY	Litter	4.494	0.05	0.05
Marker 18	Bacteria	Proteobacteria	Alphaproteobacteria	Sphingomonadales	Sphingomonadaceae	Novosphingobium		CDY	Litter	4.494	0.05	0.05
Marker 19	Bacteria	Firmicutes						CHM	Compost	4.95282	0.0249747	0.0249747
Marker 20	Bacteria	Firmicutes	Bacilli	Bacillales	Thermoactinomycetaceae			CHM	Compost	4.48319	0.00369988	0.00369988
Marker 21	Bacteria	Firmicutes	Bacilli	Bacillales	Thermoactinomycetaceae	Thermoactinomyces	Thermoactinomyces	CHM	Compost	4.46755	0.00334562	0.00334562
Marker 22	Bacteria	Firmicutes	Bacilli	Bacillales	Thermoactinomycetaceae	Thermoactinomyces		CHM	Compost	4.46714	0.00334562	0.00334562
Marker 23	Bacteria	Actinobacteria	Actinobacteria	Actinomycetales	Streptosporangiaceae	Microbispora	Microbispora	CHM	Compost	4.19614	0.00739713	0.00739713
Marker 24	Bacteria	Actinobacteria	Actinobacteria	Actinomycetales	Streptosporangiaceae	Microbispora		CHM	Compost	4.1954	0.00739713	0.00739713
Marker 25	Bacteria	Proteobacteria	Alphaproteobacteria	Rhizobiales	Rhizobiaceae			CHM	Litter	4.59691	0.00987554	0.00987554
Marker 26	Bacteria	Proteobacteria	Alphaproteobacteria	Rhizobiales	Rhizobiaceae	Rhizobium		CHM	Litter	4.57145	0.00987554	0.00987554
Marker 27	Bacteria	Proteobacteria	Alphaproteobacteria	Rhizobiales	Rhizobiaceae	Rhizobium	Rhizobium	CHM	Litter	4.57084	0.00987554	0.00987554
Marker 28	Bacteria	Proteobacteria	Alphaproteobacteria	Rhodospirillales	Rhodospirillaceae			CHM	Litter	4.52627	0.0155676	0.0155676
Marker 29	Bacteria	Proteobacteria	Alphaproteobacteria	Caulobacterales				CHM	Litter	4.5032	0.00611748	0.00611748
Marker 30	Bacteria	Proteobacteria	Alphaproteobacteria	Caulobacterales	Caulobacteraceae			CHM	Litter	4.50294	0.00611748	0.00611748
Marker 31	Bacteria	Proteobacteria	Alphaproteobacteria	Rhizobiales	Hyphomicrobiaceae	Devosia	Devosia	CHM	Litter	4.16376	0.0277684	0.0277684
Marker 32	Bacteria	Proteobacteria	Alphaproteobacteria	Rhizobiales	Hyphomicrobiaceae	Devosia		CHM	Litter	4.16346	0.0277684	0.0277684
Marker 33	Bacteria	Proteobacteria	Alphaproteobacteria	Sphingomonadales	Sphingomonadaceae	Sphingomonas		CHM	Litter	4.05114	0.0247217	0.0247217
Marker 34	Bacteria	Proteobacteria	Alphaproteobacteria	Sphingomonadales	Sphingomonadaceae	Sphingomonas	Sphingomonas	CHM	Litter	4.05114	0.0247217	0.0247217
Marker 35	Bacteria	Actinobacteria	Actinobacteria	Actinomycetales	Cryptosporangiaceae			CHM	Litter	4.01829	0.0495102	0.0495102
Marker 36	Bacteria	Firmicutes						CLB	Compost	5.03612	0.0161224	0.0161224
Marker 37	Bacteria	Firmicutes	Bacilli					CLB	Compost	4.96797	0.0161224	0.0161224
Marker 38	Bacteria	Firmicutes	Bacilli	Bacillales				CLB	Compost	4.96797	0.0161224	0.0161224
Marker 39	Bacteria	Firmicutes	Bacilli	Bacillales	Bacillaceae			CLB	Compost	4.76624	0.0247217	0.0247217
Marker 40	Bacteria	Proteobacteria	Betaproteobacteria	Burkholderiales	Burkholderiales_incertae_sedis			CLB	Compost	4.58099	0.002093	0.002093
Marker 41	Bacteria	Firmicutes	Bacilli	Bacillales	Thermoactinomycetaceae			CLB	Compost	4.27899	0.0495102	0.0495102
Marker 42	Bacteria	Firmicutes	Clostridia					CLB	Compost	4.17968	0.0102718	0.0102718
Marker 43	Bacteria	Firmicutes	Bacilli	Bacillales	Thermoactinomycetaceae	Thermoactinomyces		CLB	Compost	4.16972	0.0222296	0.0222296
Marker 44	Bacteria	Firmicutes	Bacilli	Bacillales	Thermoactinomycetaceae	Thermoactinomyces	Thermoactinomyces	CLB	Compost	4.16972	0.0222296	0.0222296
Marker 45	Bacteria	Bacteroidetes	Flavobacteriia					CLB	Compost	4.12443	0.00369988	0.00369988
Marker 46	Bacteria	Bacteroidetes	Flavobacteriia	Flavobacteriales				CLB	Compost	4.12442	0.00369988	0.00369988
Marker 47	Bacteria	Firmicutes	Clostridia	Clostridiales				CLB	Compost	4.11029	0.0161224	0.0161224
Marker 48	Bacteria	Actinobacteria	Actinobacteria	Actinomycetales	Streptosporangiaceae			CLB	Compost	4.09742	0.00280167	0.00280167
Marker 49	Bacteria	Bacteroidetes	Flavobacteriia	Flavobacteriales	Flavobacteriaceae			CLB	Compost	4.03825	0.0277684	0.0277684
Marker 50	Bacteria	Bacteroidetes	Flavobacteriia	Flavobacteriales	Flavobacteriaceae	Flavobacterium		CLB	Compost	4.03318	0.0277684	0.0277684
Marker 51	Bacteria	Bacteroidetes	Flavobacteriia	Flavobacteriales	Flavobacteriaceae	Flavobacterium	Flavobacterium	CLB	Compost	4.03268	0.0277684	0.0277684
Marker 52	Bacteria	Actinobacteria	Actinobacteria	Actinomycetales	Streptosporangiaceae	Microbispora	Microbispora	CLB	Compost	4.01972	0.00739713	0.00739713
Marker 53	Bacteria	Actinobacteria	Actinobacteria	Actinomycetales	Streptosporangiaceae	Microbispora		CLB	Compost	4.01972	0.00739713	0.00739713
Marker 54	Bacteria	Proteobacteria	Alphaproteobacteria	Rhizobiales	Bradyrhizobiaceae			CLB	Litter	5.08808	0.00394775	0.00394775
Marker 55	Bacteria	Proteobacteria	Alphaproteobacteria	Rhizobiales	Bradyrhizobiaceae	Bradyrhizobium		CLB	Litter	5.07217	0.00394775	0.00394775
Marker 56	Bacteria	Proteobacteria	Alphaproteobacteria	Rhizobiales	Bradyrhizobiaceae	Bradyrhizobium	Bradyrhizobium	CLB	Litter	5.07217	0.00394775	0.00394775
Marker 57	Bacteria	Proteobacteria	Gammaproteobacteria	Xanthomonadales	Xanthomonadaceae			CLB	Litter	4.39398	0.0360487	0.0360487
Marker 58	Bacteria	Proteobacteria	Gammaproteobacteria	Xanthomonadales	Xanthomonadaceae	Dyella	Dyella	CLB	Litter	4.30269	0.00739713	0.00739713
Marker 59	Bacteria	Proteobacteria	Gammaproteobacteria	Xanthomonadales	Xanthomonadaceae	Dyella		CLB	Litter	4.30269	0.00739713	0.00739713
